# Supplementary material for: Evaluation of the relationship between MARCO and CD36 single-nucleotide polymorphisms and susceptibility to pulmonary tuberculosis in a Chinese Han population
Source: BMC Infect Dis. 2017 Jul 11;17:488. doi: 10.1186/s12879-017-2595-2 (PMC5504633; doi:10.1186/s12879-017-2595-2)
Supplement: Supplementary file 1 — PTB patients information. Some laboratory examination results and clinical findings were listed. (XLSX 32 kb) [file 12879_2017_2595_MOESM1_ESM.xlsx]

## Sheet: Sheet1
PTB patients information
No.	Sex 1-male 2-female	Smoking Habits 0-Nonsmoking 1-Ever Smoking 2-Smoking	Radiographic findings 1-Cavity PTB 2-Infiltrative PTB	Clinical Diagnose 1-Initial treatment 2-Retreatment	TP (g/L)	Alb (g/L)	TG (mmol/L)	TC (mmol/L)	LDL-C (mmol/L)	HDL-C (mmol/L)	ESR male： 0-15mm/h female： 0-20mm/h	TB Antibody	System involvment 1-TB pleurisy 2-Disseminated TB 3-Extra pulmonary involvment 4-None	TB Smear/Culture 1 smear+culture- 2 smear-culture+ 3 smear+culture+	rs12998782	rs1194812	rs10499859	rs17009726	rs3211956
1	1	2	1	1	79.6	45.5	1.54	5.07	3.47	1.22	29	+	4	3	CC	CG	AG	AA	GT
2	1	2	1	1	68.9	34.3	1.01	2.56	1.67	0.56	85	+	4	2	CC	GG	GG	AA	TT
3	1	0	2	1	68.2	36.9	0.52	3.11	3.91	0.98	53	+	4	2	CC	CG	AG	AA	TT
4	1	0	2	2	76.3	38.3	2.58	4.13	1.79	1.89	70	+	4	1	CC	CG	AG	AA	TT
5	1	2	1	2	65	26.4	0.35	2.03	0.52	1.01	109	ND	4	3	CC	CG	AG	AA	TT
6	1	1	2	1	68.6	37.6	1.92	3.61	2.44	0.34	63	±	4	3	CC	CC	AA	AG	TT
7	1	0	2	2	73.7	42	1.33	5.52	2.95	0.74	59	ND	4	2	TT	CG	AG	AA	TT
8	2	0	2	1	79.3	42	0.85	3.99	2.33	1.31	38	-	4	3	CC	CG	AG	AA	TT
9	1	0	1	1	63.8	37.4	0.8	3.39	2.44	0.74	13	±	4	2	CC	CG	AG	AA	TT
10	1	0	1	1	61.7	39.2	1.31	4.69	2.3	0.87	23	±	4	2	CC	CC	AA	AA	GT
11	1	2	1	1	76.2	41.1	0.61	2.74	1.96	0.63	70	+	4	2	CC	CG	AG	AA	TT
12	1	0	2	1	61.6	40.2	0.96	4.29	2.56	1	25	-	4	2	CC	CG	AA	AA	GT
13	1	0	1	1	65	31	1.13	4.46	3.68	0.63	42	-	1	2	CC	CG	AG	AA	TT
14	1	2	1	2	68.1	34.1	0.9	2.62	2.12	0.38	55	ND	1	2	CC	GG	GG	AA	TT
15	2	0	1	1	78.2	45.6	2.1	4.69	3.24	0.64	48	+	4	2	CT	CC	AA	AA	GT
16	1	0	2	2	62.4	33.7	0.94	3.68	2.51	0.87	52	-	4	2	CT	CG	AG	AA	GT
17	2	0	1	2	80.6	39.4	1.41	4.48	3.5	0.72	70	+	1	3	CC	GG	AG	AA	TT
18	2	0	2	1	66.3	45.5	1.11	3.84	2.69	1	10	±	4	1	CT	CG	AA	AA	TT
19	1	1	2	2	73.1	44.4	1.84	5.62	2.99	0.82	28	-	4	2	TT	CG	AG	AG	TT
20	1	1	1	2	68.4	39.5	1.14	4.63	3.54	0.93	28	+	4	2	CC	GG	GG	AA	TT
21	1	0	1	1	58.7	39	0.67	2.73	2.12	0.55	26	±	4	3	CT	CG	AG	AG	GT
22	2	0	2	1	76.1	45.1	1.09	6.58	5.59	0.54	17	ND	2	2	CC	CG	AG	AA	GG
23	1	2	2	2	65.7	37	1.05	4.46	2.39	0.96	45	+	4	1	CT	CG	AA	AA	GT
24	2	0	2	2	68.9	36.2	1.26	2.88	2.07	0.33	77	+	4	2	CT	CG	AG	AA	TT
25	2	0	2	1	74.7	42.9	ND	ND	ND	ND	ND	ND	4	1	CT	GG	AA	AA	TT
26	1	2	2	1	70.4	47.2	1.15	3.33	1.79	0.88	26	±	3	3	CT	CG	AG	AG	TT
27	2	0	2	1	72.9	43.4	ND	ND	ND	ND	ND	+	4	2	CC	CG	AG	AA	TT
28	1	0	1	2	76.2	50.2	0.83	4.38	2.9	1.05	ND	ND	4	2	CC	CG	AG	AA	TT
29	2	0	2	1	74.2	45.3	ND	ND	ND	ND	37	-	4	2	CC	CG	AG	AA	GT
30	1	1	2	2	79.4	38	1.47	3.82	2.83	0.69	94	±	1	2	CC	CG	AG	AA	TT
31	1	2	2	2	80.1	43.2	0.84	4.01	2.55	1.07	25	ND	4	1	TT	CG	AG	AA	TT
32	2	0	1	2	56.8	34.3	0.63	4.01	2.16	1.16	63	+	4	2	CC	CG	AG	AA	GG
33	1	0	2	2	62.1	32.6	0.67	5.18	2.76	1.92	70	-	4	2	CT	CG	AG	AA	TT
34	1	2	2	1	53	26.4	ND	ND	ND	ND	85	-	4	1	CT	CG	AG	AA	TT
35	1	0	1	1	43.7	29.9	0.91	3.91	2.52	0.99	69	+	4	3	CT	CG	AA	AG	TT
36	2	0	2	2	67.3	43	0.66	5.2	2.99	1.3	16	-	4	1	TT	GG	GG	AA	TT
37	1	0	2	2	68.4	44.7	1.55	4.37	3.01	0.75	25	±	4	2	CC	CC	AA	AA	TT
38	1	0	2	2	65.3	38.5	0.67	2.89	2.11	0.59	54	±	4	3	CT	GG	GG	AG	TT
39	1	0	2	1	65	30.3	ND	ND	ND	ND	108	-	4	2	TT	CG	AA	AG	TT
40	1	1	1	1	67.9	42.8	0.96	5.81	3.12	1.69	22	±	4	2	CC	CC	AA	AA	GT
41	1	1	2	2	70.3	38.8	0.94	3.51	2.65	0.71	83	-	4	3	CC	CG	AG	AA	TT
42	2	0	1	2	68	43.4	0.74	4.44	2.69	0.78	32	-	4	3	CC	CG	AG	AA	TT
43	1	2	1	2	79.7	49.1	2.42	5.91	3.56	0.87	18	-	4	2	CC	GG	GG	AA	TT
44	1	0	2	2	80	43	0.79	3.23	2.21	0.8	63	±	4	2	CT	CG	AA	AA	GT
45	1	0	2	2	71.1	39.6	0.72	2.87	1.6	0.87	19	±	4	3	CC	CG	AG	AA	GT
46	1	2	2	1	70.8	44	1.36	4.73	3.8	0.91	49	-	1	1	CC	CG	AG	AA	TT
47	2	0	1	2	69.6	39.9	2.13	6.51	5.14	1.02	51	+	4	1	CC	CG	AA	AA	TT
48	1	0	1	2	67.3	38.6	0.73	4.44	3.07	1.13	48	+	4	3	TT	CG	AA	AG	GT
49	1	2	2	2	70.4	42.9	1.17	3.67	2.72	0.74	36	-	4	2	CC	CG	AG	AA	TT
50	2	0	1	1	68.4	36.6	ND	ND	ND	ND	38	ND	4	2	CC	CC	AA	AA	GT
51	1	0	2	2	75	36.1	0.78	3.56	2.08	1.03	103	±	4	3	CC	CG	AG	AA	TT
52	1	2	2	1	74.1	41.1	2.21	4.74	3.03	0.94	ND	-	1	2	CC	CG	AG	AA	TT
53	1	2	1	2	81.4	47.4	0.71	5.92	2.57	1.28	18	ND	4	2	CT	CC	AA	AG	TT
54	1	0	1	1	67.7	45	1.87	5.13	2.87	1.14	74	+	4	3	CC	CG	AG	AA	GT
55	2	0	2	1	61.3	32.2	0.66	2.59	1.08	0.96	ND	+	2	2	CT	CG	AG	AA	TT
56	2	0	2	1	73.2	40.5	0.42	6.5	5.3	1.09	65	+	4	3	CC	CG	AG	AA	TT
57	1	0	2	1	ND	ND	1.21	4.9	2.85	1.33	16	-	4	2	CC	CC	AA	AA	GT
58	1	2	1	2	54.8	25.5	0.74	3.76	2.64	0.96	61	+	1	3	CT	CG	AA	AA	TT
59	1	2	1	2	67.9	32.5	1.45	4.48	2.56	0.82	86	ND	4	3	CC	CG	AG	AA	GT
60	2	0	1	1	72.4	42.2	0.52	3.94	2.94	0.93	13	-	4	2	CT	CG	AG	AG	TT
61	1	2	1	1	76.2	44.7	3.31	6.69	5.27	1.09	36	-	4	2	CC	CG	AA	AA	GT
62	1	0	1	1	63.2	40.9	0.72	3.99	3.08	0.84	34	±	4	2	CT	GG	GG	AA	TT
63	1	2	1	1	61.6	35.7	1.08	3.1	1.56	1.16	29	+	2	2	TT	CG	AG	AG	GT
64	1	0	2	1	70.8	42.8	ND	ND	ND	ND	29	-	3	2	CC	CG	AG	AA	GG
65	1	2	2	1	65	39.2	ND	ND	ND	ND	23	-	4	2	CC	CC	AA	AA	TT
66	1	2	2	1	69.6	40.5	1.78	3.81	3.11	0.66	25	+	4	2	TT	CG	AG	AG	GT
67	1	2	2	2	62.6	40.9	ND	ND	ND	ND	13	ND	1	1	CC	CG	AG	AA	GT
68	1	0	1	1	65	40.9	ND	ND	ND	ND	10	-	4	2	TT	GG	GG	AG	TT
69	2	0	1	2	56.8	34.3	0.63	4.01	2.16	1.16	63	+	4	1	CC	CG	AG	AA	GG
70	1	1	1	1	79.9	44.3	2.41	4.32	2.56	0.77	67	±	3	1	CC	CG	AG	AA	TT
71	2	0	2	1	70.5	43	ND	ND	ND	ND	23	-	4	1	CC	CG	AG	AA	GT
72	1	1	1	1	50.3	27.4	1.2	4.82	2.69	0.68	83	+	4	1	CT	CG	AA	AA	TT
73	1	0	1	1	58.4	30.7	0.92	4.45	2.88	1.24	44	+	1	1	CC	GG	AA	AA	TT
74	1	2	2	1	62	32	0.97	2.81	1.96	0.55	121	+	4	3	CC	CG	AA	AA	GT
75	1	0	1	2	73	47.5	1.48	4.59	2.91	1.06	27	+	4	2	CC	CC	AA	AA	TT
76	1	0	2	2	70.6	39.7	ND	ND	ND	ND	65	+	4	3	TT	CG	AG	AA	GT
77	1	0	2	1	65.6	42.8	0.46	2.93	1.82	0.94	15	+	4	3	CC	CG	AG	AA	TT
78	1	0	2	1	69.3	30.2	0.76	2.96	2.34	0.46	85	±	4	2	CC	CC	AA	AA	TT
79	1	2	2	2	70.3	41.2	1.11	4.81	2.87	1.34	55	-	4	1	CC	GG	AA	AA	TT
80	2	0	2	2	60	33.5	0.56	3.26	2.05	0.95	55	+	4	1	CC	CG	AA	AA	GT
81	1	0	2	1	67.5	45.5	0.8	5.84	3.12	0.81	4	-	4	2	CC	CG	AG	AA	TT
82	2	0	2	1	67.3	41.4	1.38	6.14	3.12	1.15	53	-	4	2	TT	CG	AG	AG	GT
83	2	0	2	2	68.5	44.9	ND	ND	ND	ND	12	-	4	1	CT	CG	AA	AG	TT
84	1	2	2	1	72.8	43.4	1.2	4.33	3.98	0.84	63	+	4	2	CC	CG	AG	AA	TT
85	1	2	2	2	57.3	31.7	1.19	3.63	2.5	0.96	65	ND	4	3	CC	CG	AA	AA	TT
86	1	0	2	2	70.5	42	0.63	4.36	2.78	0.97	44	+	4	1	CC	CG	AG	AA	TT
87	1	0	2	1	67.1	41.6	1	4.04	2.37	1.01	8	-	4	3	CT	GG	GG	AA	TT
88	2	0	2	2	62.4	38.8	0.92	4.08	2.37	0.98	ND	ND	1	1	CC	CG	AA	AA	GT
89	2	0	2	2	84.7	51.1	1.38	5.44	4.43	1.01	23	-	1	2	CT	CG	AA	AG	TT
90	2	0	2	2	54.2	36.2	0.98	3.71	2.33	1.04	22	-	4	2	CC	GG	GG	AA	TT
91	1	0	2	1	83.5	49.3	0.76	4.65	3.11	1.05	33	±	4	1	CC	CC	AA	AA	TT
92	2	0	2	2	77.1	39.4	0.74	6.73	6.13	0.84	70	+	4	1	TT	CG	AG	AA	TT
93	2	2	2	2	68.1	40.1	0.71	3.49	2.77	0.76	49	-	4	2	CC	CC	AA	AA	TT
94	2	0	1	1	60.8	34.7	ND	ND	ND	ND	40	-	4	3	CT	GG	AA	AA	TT
95	1	2	1	1	73.5	40.4	1.81	3.85	2.39	0.84	91	+	4	2	CC	CC	AG	AA	GT
96	1	0	2	1	63.8	37.4	0.8	3.39	2.44	0.74	13	±	4	2	CC	CG	AG	AA	TT
97	2	0	1	1	78.6	50.8	2.2	6.62	4.76	1.32	16	ND	4	1	CT	CG	AG	AG	TT
98	1	2	2	1	70.5	36.7	0.65	4.15	2.95	0.93	36	+	4	2	CT	CC	AA	AG	TT
99	1	2	1	2	73.6	41.9	1.44	4.02	2.89	0.91	44	+	4	2	CC	CG	AG	AA	GT
100	1	0	2	2	68	30.9	1.75	2.23	0.77	0.41	70	+	4	2	CC	CC	AA	AA	TT
101	1	0	1	2	64.8	37.7	0.98	5.08	2.5	0.84	58	±	3	3	TT	CC	AA	AG	TT
102	2	0	2	2	73.6	42	ND	ND	ND	ND	ND	ND	3	1	CT	GG	AA	AG	TT
103	1	0	2	2	63.9	38	0.7	4.89	2.99	1.24	18	-	4	1	CC	CC	AA	AA	TT
104	1	0	2	2	68	40.2	ND	ND	ND	ND	18	±	4	2	CC	CC	AG	AA	GT
105	1	1	2	2	79.8	36.4	0.82	2.68	1.14	0.73	39	ND	4	3	CT	CG	AG	AG	TT
106	1	0	2	2	62.9	40.9	1.54	3.53	2.59	0.57	19	-	1	2	CC	CC	AA	AA	TT
107	1	0	2	2	52.4	36.2	0.52	4.05	2.15	1.17	28	+	4	2	CC	CC	AA	AA	TT
108	1	0	1	2	68.2	40.7	1.17	4.79	3.02	1.09	28	-	4	3	CC	GG	AA	AA	TT
109	1	0	1	2	74.6	46.9	1.17	3.91	2.93	0.77	8	-	4	1	TT	GG	AA	AA	TT
110	1	0	2	1	73.1	44.7	ND	ND	ND	ND	8	+	1	1	CC	CG	AG	AA	TT
111	1	2	2	1	66.2	32.3	0.59	4.37	2.3	0.82	92	+	1	2	CT	GG	AA	AA	TT
112	1	1	2	1	66.3	35.1	2.28	4.87	3.57	0.7	32	+	3	3	CC	CG	AG	AA	TT
113	1	0	1	1	72.7	45	4.02	4.99	2.46	0.72	14	±	4	3	TT	CG	AG	AG	TT
114	1	2	2	1	67.5	42.1	ND	ND	ND	ND	21	ND	4	1	CC	CG	AA	AA	TT
115	1	2	2	1	70.4	40.2	0.84	4.27	2.69	0.83	28	±	4	2	CT	CG	AG	AA	GT
116	2	0	2	1	66.5	42.9	0.59	4.82	2.26	1.31	7	-	4	2	CT	CC	AA	AA	GT
117	2	0	1	1	74	40.5	ND	ND	ND	ND	69	ND	4	1	CT	CG	AA	AG	TT
118	2	0	1	2	72.2	44.6	ND	ND	ND	ND	23	+	4	2	CT	CG	AA	AA	GT
119	2	0	2	2	65.7	44.8	0.88	5.64	2.3	0.99	6	±	4	2	CT	CG	AG	AG	GT
120	2	0	2	2	73.2	45.9	0.97	5.2	2.89	1.83	9	+	4	3	CC	CG	AA	AA	GT
121	1	0	2	1	72.6	44.1	0.82	4.84	2.56	1.12	29	-	1	3	CC	CC	AA	AA	GT
122	1	2	2	2	62.3	33.1	0.92	5.7	3.98	1.08	ND	+	1	2	CT	CG	AG	AG	GT
123	1	2	2	2	81.2	41.1	1.01	3.61	2.45	0.78	34	-	4	2	CT	CC	AA	AA	GT
124	1	2	2	1	75.4	48.6	ND	ND	ND	ND	8	-	3	1	CC	CC	AA	AA	TT
125	1	2	2	1	70.4	47.4	1.15	3.33	1.79	0.88	26	±	3	3	CT	CG	AG	AG	TT
126	1	1	2	2	70	41.6	0.89	3.34	2.17	0.71	46	+	4	3	CC	CC	AA	AA	TT
127	2	0	2	1	71	40	0.9	3.37	2.42	0.8	45	+	4	2	CT	CC	AA	AG	TT
128	1	2	1	2	54.3	35.8	0.68	4.55	3.12	0.86	54	+	4	2	CC	CC	AA	AA	GT
129	1	1	1	2	61	37.1	0.65	4.17	2.88	1.18	34	+	4	2	CC	CG	AA	AA	GT
130	1	2	2	1	67.6	36	0.84	2.6	1.96	0.48	ND	-	4	2	CT	CG	AG	AG	TT
131	1	0	1	1	73.7	42	1.33	5.52	2.95	0.74	59	-	4	2	TT	CG	AG	AG	TT
132	2	0	2	2	69.5	31.6	ND	ND	ND	ND	59	+	4	3	CC	CG	AG	AA	TT
133	1	2	2	2	72	40.5	1.11	5.03	3.74	1.02	82	±	4	1	CC	CC	AG	AA	GT
134	2	0	2	1	63.4	39.4	1.16	7.51	6.09	1.57	40	±	4	1	CT	CC	AA	AA	TT
135	1	2	2	1	71.7	42.9	0.8	3.04	2.16	0.71	40	-	4	2	CC	GG	AA	AA	GT
136	2	0		1	ND	ND	ND	ND	ND	ND	ND	ND	4	1	CT	CC	AA	AG	GT
137	1	2	2	1	59.2	42	ND	ND	ND	ND	6	-	4	2	CT	CC	AG	AA	GG
138	2	0	2	2	77.5	45	0.96	5.54	4.51	0.97	38	-	4	2	CC	CC	AG	AA	TT
139	2	0	2	1	66.2	40.5	ND	ND	ND	ND	28	ND	1	2	CT	CG	AG	AA	GT
140	2	0	2	2	72.5	44.3	1.13	6.63	5.47	1.46	20	-	4	3	CT	CG	AG	AG	TT
141	1	0	2	2	65	43.9	0.93	4.11	2.3	0.79	12	-	4	2	CT	CG	AA	AA	TT
142	1	1	2	2	65.5	41.5	1.64	6.89	5.99	0.86	23	±	4	2	CC	CG	AG	AA	GT
143	2	0	2	2	69.9	43.2	0.46	4.06	2.3	0.74	12	±	4	1	CT	CG	AG	AG	TT
144	2	0	2	2	76.2	45.3	2.36	5.55	3.64	0.86	61	-	4	2	CT	CG	AG	AA	GT
145	1	2	1	2	70.7	44	1.14	4.64	2.3	0.82	23	+	4	2	CC	CG	AG	AA	TT
146	1	2	2	1	68.6	41.6	ND	ND	ND	ND	28	+	4	2	CT	CG	AG	AA	GG
147	1	2	2	2	71.8	45.3	1.03	4.41	2.74	1.01	2	-	4	3	CC	CG	AG	AA	GT
148	2	0	2	2	72.5	45.9	1.34	5.95	3.06	1.33	11	-	4	1	CC	CG	AG	AA	TT
149	1	0	1	1	69.4	39	ND	ND	ND	ND	36	±	4	2	CT	CC	AA	AA	TT
150	2	0	2	1	70.2	45	1.03	3.56	2.75	0.82	8	ND	4	1	CC	CC	AA	AG	GT
151	1	1	2	2	62.2	32.9	0.75	3.68	1.78	1.2	64	+	4	1	CT	CC	AA	AA	GG
152	1	0	2	1	83.2	50.1	0.69	5.5	2.89	1.02	6	-	4	2	CT	CG	AA	AG	GT
153	1	0	1	1	ND	ND	ND	ND	ND	ND	120	-	4	3	CT	CG	AG	AA	TT
154	2	0	2	1	65.3	34.6	ND	ND	ND	ND	90	+	4	3	CC	GG	AA	AA	TT
155	1	0	2	1	ND	ND	0.9	3.05	1.41	1.21	6	-	4	1	CC	CG	AG	AA	TT
156	1	0	2	2	70.4	41.8	1.17	4.08	2.51	0.7	54	+	4	2	CC	CG	AG	AA	TT
157	2	0	2	2	67.9	45.2	1.56	4.5	2.31	1.46	7	±	4	2	CC	CG	AG	AA	TT
158	1	0	2	2	61.4	41.1	1.11	4	2.76	0.75	7	-	4	2	CC	CG	AG	AA	TT
159	1	0	2	1	59.2	39.1	0.92	3.77	2.99	0.99	49	-	4	2	CC	GG	GG	AA	TT
160	2	0	2	1	65.2	36.3	1.21	5	3.07	1.07	38	ND	4	3	TT	CG	AG	AG	TT
161	2	0	2	2	76.4	47.6	1.7	5.06	2.81	1.06	25	-	4	3	CC	GG	AA	AA	GT
162	1	2	2	2	66	34	1.14	4.06	2.79	0.76	60	±	4	3	CC	CG	AG	AA	TT
163	2	0	2	1	59.9	36.4	1.25	5.3	3.67	1.07	25	+	4	2	CT	GG	AA	AA	GT
164	1	0	2	2	78	37.9	0.54	4.05	2.88	0.89	101	+	4	2	CT	CG	AG	AA	TT
165	1	1	2	2	58.7	29.7	0.95	3.58	2.77	0.65	16	-	4	1	CC	CG	AG	AA	TT
166	1	2	2	2	66.2	40.2	1.02	4.48	3.19	0.95	ND	ND	4	2	CC	GG	AA	AA	TT
167	2	0	2	2	81.4	49.1	1.52	4.72	3.17	0.93	8	+	4	2	TT	CC	AA	AG	TT
168	2	0	2	1	73	50.7	0.69	4.4	2.62	1.24	6	±	4	1	CT	CG	AG	AG	TT
169	1	1	2	2	66.9	27.2	0.54	2.53	1.69	0.65	70	±	4	1	CT	CG	AG	AG	GT
170	1	2	1	1	61.7	36.7	2.05	5.7	3.93	1	25	+	4	2	CC	CC	AA	AA	TT
171	2	0	1	1	73	44.2	1.37	4.64	2.92	1.19	30	ND	4	3	TT	GG	GG	AG	TT
172	1	1	2	2	69.4	38.8	0.89	3.96	2.34	0.95	80	ND	4	1	CT	CG	AG	AA	TT
173	1	0	1	2	72.6	43.5	0.7	4.39	3.13	0.94	31	+	4	2	CT	CG	AG	AG	TT
174	1	2	2	1	68.5	40.7	2.06	3.8	2.34	0.45	81	±	4	2	CT	CG	AG	AA	GG
175	1	0	2	1	64	39.9	1.39	4.66	3.67	0.5	49	-	4	2	CC	GG	GG	AA	TT
176	1	2	1	2	74.7	43.2	1.22	4.16	2.05	1.13	78	+	4	3	CC	CG	AG	AA	TT
177	1	0	2	1	79	54.7	ND	ND	ND	ND	1	-	1	2	CT	CC	AA	AA	GT
178	1	2	2	2	70.7	48.8	0.96	5.75	3.58	1.56	3	±	4	2	CT	GG	AA	AG	TT
179	1	0	2	2	61.7	40.5	0.8	3.94	2.03	1.14	19	ND	4	1	CC	CG	AG	AA	TT
180	2	0	2	1	73	46	1.81	6.5	3.99	1.22	20	±	4	1	CT	CG	AG	AA	GT
181	2	0	2	2	78.6	37.6	0.87	3.18	1.89	0.61	140	+	4	2	CC	CG	AG	AA	GT
182	1	0	2	1	73.1	47.6	1.54	5.77	3.81	0.9	33	±	4	2	CC	CG	AG	AA	TT
183	2	2	2	1	61.1	31.4	0.72	3.6	1.75	1.38	62	+	4	2	CT	CC	AA	AG	TT
184	1	2	1	2	71.7	39.5	0.97	4.69	2.79	1.21	45	ND	4	3	CT	CG	AG	AG	TT
185	1	0	2	1	62.5	43.3	ND	ND	ND	ND	ND	+	4	1	CT	CG	AG	AG	GT
186	2	0	2	1	76.4	42.4	2.87	5.72	3.69	1.13	91	ND	4	1	CC	CG	AG	AA	TT
187	1	2	2	1	62.1	35.3	1.28	3.99	2.85	0.9	69	ND	4	2	CC	CG	AG	AA	TT
188	1	2	1	2	72.1	48.2	0.64	4.02	2.68	1.05	51	-	4	3	CC	GG	AG	AA	GT
189	1	0	2	2	63.5	34.9	1.56	4.59	3.53	0.56	ND	ND	4	2	CC	CG	AG	AA	TT
190	1	1	2	1	58.1	40.5	1.08	4.24	2.78	0.95	2	-	3	2	CC	CC	AA	AA	TT
191	1	0	2	2	76	43.5	1.62	4.58	3.01	0.9	7	±	4	1	CC	CC	AA	AA	TT
192	1	0	2	2	68.5	43	ND	ND	ND	ND	21	-	1	2	CC	CC	AA	AA	TT
193	1	2	1	2	65.3	46.7	0.59	3.79	2.77	0.91	14	±	4	2	CC	CC	AA	AA	TT
194	2	0	2	1	68.3	43.3	0.56	3.96	2.27	1.38	20	ND	1	3	CC	CG	AG	AA	TT
195	1	0	1	2	68.4	37.5	0.45	3.39	1.66	1.19	61	-	1	2	CC	CG	AG	AA	TT
196	1	0	1	1	48.6	26.7	1.28	3.97	2.75	0.59	82	+	4	2	CC	CG	AG	AA	TT
197	1	1	2	2	ND	ND	ND	ND	ND	ND	ND	ND	1	2	CC	CG	AG	AA	GT
198	1	0	2	2	59.5	37.7	0.93	6.01	1.89	0.56	18	-	4	2	CC	GG	AA	AA	GT
199	1	0	2	2	55.1	36.7	1.2	5.53	3.47	1.26	24	-	3	1	CC	CG	AG	AA	TT
200	1	1	2	2	68	36.3	1.29	5.86	3.56	0.88	48	+	4	2	CC	GG	GG	AA	TT
201	1	0	2	2	69.9	31.5	0.72	3.63	2.64	0.82	101	±	4	3	CT	CG	AG	AG	TT
202	1	0	2	2	69.9	37.7	0.58	3.79	1.77	1.23	74	ND	4	2	CT	CC	AA	AG	TT
ND: Not determined.
