# Supplementary material for: Evaluation of the relationship between MARCO and CD36 single-nucleotide polymorphisms and susceptibility to pulmonary tuberculosis in a Chinese Han population
Source: BMC Infect Dis. 2017 Jul 11;17:488. doi: 10.1186/s12879-017-2595-2 (PMC5504633; doi:10.1186/s12879-017-2595-2)
Supplement: Supplementary file 2 — Controls information. Some laboratory examination results and clinical findings were listed. (XLSX 33 kb) [file 12879_2017_2595_MOESM2_ESM.xlsx]

## Sheet: Sheet1
Controls information
No.	Sex	Chest Examination	TP (65-85)g/L	Alb (40-55)g/L	TG (0-1.7)mmol/L	TC (0-5.72)mmol/L	LDL-C (0-3.64)mmol/L	HDL-C (0.91-1.92)mmol/L	rs12998782	rs1194182	rs17009726	rs3211956	rs10499859
1	1	Normal	69.9	43.9	1.09	3.59	2.11	1.1	CC	GG	AA	TT	AA
2	1	Normal	73.9	48.2	0.95	5.93	3.95	1.56	CC	GG	AA	TT	GG
3	1	Normal	68.6	45.7	1.53	4.49	3.04	1.02	CT	CG	AG	GT	AG
4	1	Normal	75.3	48	1.07	4.61	2.91	1.35	CC	CG	AG	GG	AG
5	1	Normal	60.1	42.1	0.9	3.95	2.35	1.26	CT	CC	AG	GT	AG
6	1	Normal	62	43	1.6	4.92	3.13	1.41	CC	CG	AA	TT	GG
7	1	Normal	67.3	42.4	1.49	4.6	3.05	1.22	CC	GG	AA	TT	GG
8	1	Normal	65.4	42.4	1.1	5.67	3.56	1.76	CC	CC	AA	TT	AA
9	1	Normal	67.1	40.5	0.76	3.88	2.34	1.15	CC	CC	AA	GT	GG
10	2	Normal	68.4	43.3	0.42	3.12	1.46	1.5	CC	GG	AG	TT	GG
11	2	Normal	70.2	43.6	0.61	4.35	2.18	1.97	CC	CC	AA	TT	GG
12	2	Normal	67.8	40.1	0.94	4.09	2.62	1.08	CT	CG	AA	GT	AG
13	2	Normal	69.9	42.7	1.01	3.72	2.19	1.14	TT	GG	AA	GT	GG
14	2	Normal	68.6	44.3	0.82	4.73	2.31	2.24	CC	CC	AA	TT	GG
15	2	Normal	70.2	43	0.68	3.8	1.91	1.73	CC	GG	AA	GT	GG
16	2	Normal	68.8	43.1	1.34	3.89	2.51	1.02	CC	CC	AA	GT	AA
17	1	Normal	71.1	50	1.07	5	3.29	1.03	CC	GG	AA	GG	GG
19	1	Normal	71.4	42.6	0.63	3.18	1.86	1.05	CT	GG	AA	TT	AG
20	1	Normal	70.2	47.2	1.01	4.97	3.56	0.85	CC	CG	AA	GG	AG
21	1	Normal	74.3	48	0.9	5.21	3.61	1.27	CC	GG	AA	TT	GG
22	1	Normal	70.4	43	1.25	4.93	3.18	1.18	CT	GG	AA	TT	GG
23	1	Normal	67.6	46.2	2.97	4.15	2.2	0.83	CC	GG	AA	TT	GG
24	1	Normal	68.3	44.8	0.54	4.51	2.52	1.71	CC	CG	AA	TT	AG
26	1	Normal	71.7	43.3	0.88	4.57	3.17	1.23	CT	CG	AG	TT	AG
27	2	Normal	69.4	40.8	0.58	4.76	2.65	1.93	TT	GG	AG	GT	AG
28	2	Normal	74	46.3	1.23	4.39	2.71	1.29	CT	CC	AG	TT	AA
29	2	Normal	66.6	43.7	0.75	4.13	2.6	1.24	CC	CC	AA	TT	GG
30	2	Normal	72.5	44.2	1.09	5.3	3.3	1.67	CT	CG	AA	TT	AG
31	1	Normal	69.4	43.1	2.45	6.64	5.12	0.96	CC	CG	AG	GT	AG
32	1	Normal	65.9	39.8	2.01	4.89	3.38	0.96	CC	GG	AA	GT	GG
33	2	Normal	70.4	44.1	1.07	4.96	2.85	1.55	CT	GG	AG	TT	GG
34	2	Normal	71	44.1	0.68	5.63	3.16	2.16	CC	CG	AA	TT	AG
35	1	Normal	67.8	43	1.63	5.23	3.44	1.5	CT	CC	AA	GT	GG
36	1	Normal	66.7	39.7	2.6	5.4	3.51	1.32	CT	CG	AA	TT	AG
37	1	Normal	69.3	43.7	0.86	4.07	2.44	1.06	CT	GG	AA	TT	GG
38	2	Normal	65.9	41.7	0.7	5.43	3.24	1.62	CT	CG	AG	GT	AA
39	2	Normal	69.6	41.1	1.02	6.44	4.23	1.71	CC	CG	AG	TT	AG
40	1	Normal	67	40.8	0.91	5.33	4.1	1.17	CT	CG	AA	TT	GG
41	1	Normal	66.6	43.1	1.49	6.25	4.55	1.65	CC	CG	AA	TT	AG
42	1	Normal	72.7	49.1	2.31	4.44	2.97	0.99	CT	GG	AA	TT	GG
43	2	Normal	63.7	44.7	1.23	3.87	2.63	1.1	CC	CG	AA	TT	AG
44	1	Normal	68.4	47	1.21	3.81	2.52	0.96	CC	CC	AA	GT	AG
45	1	Normal	70.6	46.1	1.17	4.32	3.02	0.99	CC	GG	AA	GT	GG
46	1	Normal	67.8	44.5	1.06	4.1	2.26	1.71	CC	CG	AA	TT	AG
47	2	Normal	70.4	44.5	0.73	4.89	2.64	2.08	CT	GG	AA	TT	GG
48	2	Normal	72.9	47.7	1.32	4.43	2.84	1.12	CT	CG	AA	GT	AG
49	1	Normal	76.3	45.5	1.24	4.81	3.45	1.41	CC	CG	AA	TT	AG
50	1	Normal	68.1	43.6	0.78	5.19	4	1.16	CC	CG	AA	TT	AG
51	1	Normal	65.7	42.7	2.52	5.56	4.15	1.15	CT	CC	AA	GT	GG
52	1	Normal	68.4	41.9	0.87	4.76	3.19	1.33	CC	CC	AA	GT	AA
53	1	Normal	73.6	46.2	0.37	5.33	3.22	1.94	CC	CC	AA	GT	AG
54	1	Normal	76.4	48.8	2.62	5.46	3.83	1.04	TT	CC	AG	GT	AG
55	1	Normal	69.9	45.6	1.13	4.65	4.65	0.95	CT	CC	AG	TT	GG
56	1	Normal	68.3	43.8	0.89	4.14	2.75	1.32	CC	CG	AG	TT	AG
57	1	Normal	64.3	44.1	0.73	3.6	2.12	1.46	CT	CG	AG	TT	AG
58	2	Normal	70.6	46.1	0.71	4.06	2.28	1.76	CT	CC	AG	GT	AG
59	1	Normal	66.2	45.4	1.1	4.28	2.5	1.62	CT	CG	AG	TT	AG
60	2	Normal	69.9	44.3	1.68	3.93	2.46	1.06	CC	GG	AA	TT	AG
61	2	Normal	75.2	49.5	0.66	3.62	2.19	1.27	TT	CC	AA	GT	GG
62	2	Normal	71	44.2	1.51	5.18	3.64	1.09	CT	CC	AA	TT	GG
63	2	Normal	67.8	41.9	3.19	6.06	4.11	1.18	TT	CG	AA	TT	AG
65	2	Normal	69.7	43.4	0.52	4.9	3.07	1.85	CT	CG	AG	GT	GG
66	1	Normal	71.1	41.8	1.81	4.18	2.77	1.1	CC	CG	AA	TT	AG
68	1	Normal	70.7	47.6	1.84	5.83	4.25	1.11	CT	CG	AG	TT	AG
69	1	Normal	72.1	45.9	1.06	4.59	3.03	1.2	CT	CG	AG	TT	AG
70	1	Normal	64.9	45.3	1.31	4.4	3.1	1.11	CT	GG	AA	GT	GG
71	1	Normal	70.7	48.1	2.5	4.84	3.4	0.86	CC	GG	AA	TT	GG
72	1	Normal	69.7	47.5	1.48	4.73	3.21	1.19	CT	CG	AG	TT	AG
73	1	Normal	66.5	41.9	0.79	4.26	3.1	1	CC	CG	AA	GT	AG
74	1	Normal	68	46.3	0.96	4.51	2.98	1.45	CC	GG	AA	TT	AA
75	1	Normal	70.4	45.9	0.68	4.61	3.25	1.26	CT	GG	AG	TT	GG
76	1	Normal	66.2	45.3	0.92	3.23	2.25	0.85	CC	CG	AA	TT	AG
77	1	Normal	68.6	47.1	1.5	4.8	3.49	1.07	CC	GG	AG	TT	GG
78	2	Normal	71.9	41.4	0.63	2.02	2.02	1.17	CC	GG	AA	TT	GG
79	2	Normal	72.2	51.2	2.35	5.9	4.1	1.26	CC	GG	AA	TT	GG
81	1	Normal	71.1	44.4	2.91	5.14	3.56	1.14	CC	GG	AA	TT	GG
82	1	Normal	68.3	46.1	0.65	4.07	2.88	1.1	CC	GG	AA	GT	GG
83	1	Normal	71.6	48.9	4.14	4.57	2.76	0.8	CC	CG	AA	TT	AG
84	1	Normal	70.9	45.9	0.72	5.71	4.36	1.32	CC	GG	AA	TT	GG
85	1	Normal	70	46.7	1.94	5.83	4.37	1.05	CC	CG	AA	TT	AG
86	1	Normal	70.5	47	1.71	5.14	3.84	1.13	CC	GG	AA	TT	GG
87	1	Normal	73	45.7	2.42	4.98	3.47	1.07	CT	CG	AG	GT	AG
88	1	Normal	74.6	45.7	0.91	5.02	3.77	1.04	CC	CC	AA	TT	GG
89	2	Normal	71.3	45.2	0.63	4.58	3.07	1.56	CT	GG	AA	TT	GG
90	2	Normal	72	46	0.5	4	2.35	1.55	CT	CG	AG	GT	AG
93	2	Normal	71	43.5	1.85	5.24	3.51	1.43	CC	GG	AA	TT	GG
94	2	Normal	63.9	43	0.79	4.22	2.52	1.63	CC	CC	AA	TT	GG
95	2	Normal	70.4	45.3	1.27	5.42	4.2	1.19	CC	GG	AA	TT	AG
96	2	Normal	70.1	46.4	0.91	4.29	2.66	1.66	CC	CG	AA	TT	AG
97	2	Normal	64	41.5	0.53	4.36	2.62	1.73	CC	CC	AA	TT	AA
98	2	Normal	67.9	42.6	0.57	4.89	2.66	2.35	CC	GG	AA	TT	GG
99	1	Normal	71.6	45.1	1.14	5.45	4.15	0.99	TT	CC	AG	GT	AA
100	1	Normal	71.5	47.5	2	6.31	4.67	1.06	CT	CC	AA	GT	AA
101	2	Normal	72.2	43.9	0.66	5.92	4.16	1.79	CT	GG	AA	TT	AA
102	2	Normal	75.1	43.2	1.47	6.54	4.74	1.42	CC	GG	AA	GT	GG
103	1	Normal	72.9	45.9	0.93	5.12	3.51	1.45	CC	GG	AA	TT	AA
104	1	Normal	67.2	44.8	3.11	5.91	3.91	1.16	CC	GG	AA	TT	AA
105	1	Normal	67.7	43	1.7	4.33	2.87	0.94	CC	CG	AA	TT	AG
106	1	Normal	70.8	45	1.41	0.42	3.27	0.83	CC	GG	AA	TT	AA
107	1	Normal	69.4	43.6	1.81	6.12	4.61	1.06	CT	CG	AG	TT	AG
108	1	Normal	66.6	42.6	0.93	4.72	3.26	1.18	CT	CG	AA	TT	AG
109	1	Normal	70.1	44.7	1.18	5.62	4.32	0.99	CC	CG	AA	TT	AG
110	1	Normal	61.1	42.2	0.45	5.23	3.54	1.64	TT	CG	AG	TT	AG
111	1	Normal	78.4	44.3	2.2	5.34	3.95	0.84	CC	GG	AA	TT	GG
112	1	Normal	66.8	44.8	1.31	4.65	3.2	1.19	CT	GG	AG	TT	AA
113	1	Normal	71	44.2	0.89	4.56	2.73	1.67	CT	GG	AG	GT	AA
114	1	Normal	68.4	42.4	22.74	10.41	1.08	0.97	CC	CC	AA	TT	AA
115	1	Normal	70.8	42.5	1.86	5.6	4.01	1.27	CT	CC	AA	GG	AG
116	1	Normal	71.4	44.2	1.07	5.96	4.02	1.76	CC	CG	AA	TT	AG
117	1	Normal	67.5	41.9	1.31	6.07	4.21	1.4	CC	GG	AA	TT	AA
118	1	Normal	66.1	40.8	1.76	5.8	4.14	1.25	CT	CC	AA	TT	AA
119	1	Normal	73.9	44.7	3.53	4.32	2.59	0.99	CC	CG	AA	TT	AG
120	1	Normal	67.9	40.6	1.75	4.84	3.47	0.96	CC	CG	AA	TT	AG
121	1	Normal	65.2	39.6	1.54	4.99	3.45	1.18	CC	CG	AA	TT	AG
122	1	Normal	68.8	42.8	0.97	5.63	3.85	1.4	CT	CC	AA	TT	AA
125	2	Normal	71.4	43.3	1.22	3.65	2.27	1.2	CC	GG	AA	TT	AA
126	2	Normal	72.2	41.7	1.31	5.13	3.37	1.41	CC	CG	AA	TT	AG
127	2	Normal	70.3	42.3	1.29	5.45	3.93	1.29	CC	CG	AA	GT	AG
128	2	Normal	67.9	37.2	1.79	6.06	4.28	1.39	CC	CC	AA	GT	AA
129	2	Normal	67.4	43.5	1.06	5.01	3.14	1.61	CC	CG	AA	TT	AG
130	2	Normal	70	39.4	1.04	5.24	3.32	1.63	CT	GG	AA	GT	AG
131	2	Normal	69	42.5	0.68	4.61	2.91	1.51	CT	CG	AA	GG	AG
132	2	Normal	69.5	41.9	1.39	6.45	4.84	1.38	CC	CG	AA	TT	AA
133	2	Normal	68.9	42.3	0.86	5.65	4.1	1.4	CC	CC	AA	GT	AG
134	1	Normal	61.8	39.5	1.6	4.92	3.2	1.29	CC	CG	AA	TT	AA
135	2	Normal	66.8	40	1.67	4.99	3.31	1.17	CC	CG	AA	TT	AG
136	2	Normal	70.7	42.7	1.49	4.86	3.32	1.27	CT	CG	AA	GG	AG
137	2	Normal	63.9	40.9	0.41	4.24	2.51	1.68	CC	CG	AA	TT	AG
138	2	Normal	65.9	40.2	3.01	3.24	1.86	0.76	CC	CG	AA	TT	AA
139	1	Normal	64.4	40.8	2.11	3.59	2.22	0.94	TT	CC	AA	TT	AG
140	2	Normal	74.3	42.1	2.2	4.64	3.09	1.09	CC	CC	AA	GT	AA
141	2	Normal	60.7	43.9	0.92	4.48	2.59	1.73	CT	CG	AG	GT	AA
142	1	Normal	72.2	41.2	0.91	4.36	2.85	1	CT	GG	AA	GG	AG
143	2	Normal	67.6	41.9	0.81	4.85	3.14	1.38	CC	CG	AA	TT	GG
144	1	Normal	66	44.5	2.21	4.93	3.26	1.19	CC	GG	AA	TT	AG
145	2	Normal	70.8	43	0.79	3.66	1.97	1.53	CC	CG	AA	TT	GG
146	2	Normal	73.3	45.1	0.61	3.8	1.92	1.73	CC	CG	AA	TT	AG
147	2	Normal	71.2	40.3	1.04	4.95	3.63	1.07	CT	CG	AG	TT	AA
148	2	Normal	69.5	42.8	1	5.33	3.63	1.41	CT	CG	AG	TT	AG
150	1	Normal	71.9	43.3	0.63	4.34	2.74	1.47	CC	CC	AA	GT	AG
151	1	Normal	69.8	46.4	1	5.02	3.53	1.28	CC	GG	AA	TT	AA
153	1	Normal	73.6	44.3	1	5.03	3.32	1.36	CC	CG	AA	GT	AA
154	1	Normal	76.3	46.6	2.29	4.99	3.46	0.99	CT	GG	AA	GT	AG
155	1	Normal	65	39.9	2.24	4.79	3.47	0.81	CT	GG	AA	GT	GG
157	1	Normal	69.2	42.5	2.35	5.44	4.05	0.8	CT	CG	AG	GT	AG
158	1	Normal	69.2	44.6	0.35	4.83	2.83	1.74	CC	CG	AA	GT	AG
159	2	Normal	70.6	43.3	0.38	3.52	1.89	1.43	CT	CG	AA	TT	AG
160	1	Normal	68.3	45.6	1.29	4.89	2.77	1.69	CT	CG	AG	TT	AG
161	1	Normal	70.4	43.3	1.99	3.7	2.37	0.96	CC	CG	AA	TT	AG
162	1	Normal	71.9	44.8	1.49	4.83	3.29	1.07	CT	GG	AA	TT	AG
163	1	Normal	67.8	44.7	0.96	3.84	2.43	0.99	CC	CC	AA	TT	GG
164	1	Normal	72.5	46.3	1.12	5.97	4.4	1.01	CT	GG	AG	TT	AA
165	1	Normal	70.3	45.5	2.3	5	3.19	1.41	CC	CC	AA	TT	GG
166	1	Normal	66.2	42.7	1.58	4.84	3.46	1.03	CT	CC	AA	GT	AA
174	2	Normal	73	44.8	1.94	5.84	4.36	1.09	CC	GG	AA	GT	AG
176	2	Normal	70.3	41.6	1.25	5.15	3.58	1.36	CC	CC	AA	GT	AA
177	2	Normal	74.6	44.3	1.72	5.53	4.08	1.13	CT	CG	AG	TT	AA
178	1	Normal	70.1	43.4	0.62	4.55	2.32	2.03	CC	CG	AA	TT	AG
195	1	Normal	76.4	45.3	1.28	4.07	2.64	1.22	CC	CC	AA	TT	AA
197	1	Normal	63.6	40.7	0.69	3.87	2.57	1.29	CC	GG	AA	TT	AG
198	1	Normal	65.7	41.8	0.66	3.38	2.07	1.1	CT	GG	AG	TT	AA
199	1	Normal	67	40.6	2.47	4.6	3.2	0.96	CT	CC	AA	GG	AG
200	1	Normal	71.9	45.5	3	4.5	2.88	0.81	CC	GG	AA	TT	GG
201	1	Normal	69.7	42.8	1.62	4.41	2.75	1.33	CC	GG	AA	GT	AA
202	1	Normal	65	42.9	1.66	4.07	2.8	1.03	CT	CC	AG	GT	AA
203	1	Normal	80.9	46.5	1.56	3.48	2	1.07	CT	CG	AG	TT	AG
204	2	Normal	76.8	44.6	1.71	4.01	2.66	0.88	CT	GG	AG	TT	GG
205	2	Normal	75.6	43.7	1.81	4.48	2.77	1.46	CT	CG	AG	GT	AG
206	2	Normal	68.6	40.1	0.78	4.93	3.38	1.44	CC	CG	AA	TT	AG
207	2	Normal	64.8	43.7	1.22	4.74	3.1	1.32	CC	CG	AA	GT	AG
208	2	Normal	75.4	42.7	2.13	4.42	3.03	1.06	CC	CG	AA	TT	AA
209	2	Normal	71.3	46.8	2.76	5.55	3.52	1.48	CC	CG	AA	TT	AG
210	1	Normal	69.6	42.2	1.12	4.07	2.55	1.3	CT	CG	AG	GT	AG
211	1	Normal	73.1	44	1.57	5.23	3.29	1.08	CT	GG	AG	TT	AA
214	1	Normal	76.2	44.3	1.69	5.49	4.06	1.01	CC	CC	AA	TT	AA
216	1	Normal	76	47.8	1.32	5.26	3.55	1.42	CT	CG	AA	TT	GG
217	1	Normal	76.7	49.9	4.29	5.64	3.51	1.07	CC	CG	AA	GT	AG
219	1	Normal	68.3	45.6	1.46	4.21	2.76	1.23	CT	CC	AG	GG	AA
220	1	Normal	75.2	45.5	1.72	4.43	3.06	0.94	CC	CG	AA	TT	AG
222	2	Normal	73	38.6	0.71	3.1	1.51	1.4	CC	CC	AA	TT	AA
223	1	Normal	76.7	44.9	1.65	5.24	3.39	1.53	CC	CC	AA	TT	AA
225	1	Normal	66.4	40.9	0.87	4.37	2.5	1.44	CC	CG	AA	GT	AG
226	1	Normal	66.8	43.1	0.81	4.45	2.5	1.83	CT	CG	AG	TT	AG
227	1	Normal	70.8	39.3	0.96	4.15	2.35	1.44	CC	GG	AA	GT	AA
228	1	Normal	75.4	46.6	0.91	5.75	3.82	1.78	CC	GG	AA	TT	AA
229	1	Normal	71.1	45	2.9	5.81	3.94	1.34	CT	CG	AG	TT	AG
230	1	Normal	64.1	43.3	1.02	4.47	2.77	1.39	CC	CC	AA	TT	AA
231	1	Normal	64.6	44.8	0.69	3.66	2.54	0.96	CC	CG	AA	TT	AG
233	1	Normal	73	42	2.06	4.25	2.73	1.12	CT	CC	AG	TT	AG
237	1	Normal	81.3	47.7	1.66	4.89	2.91	1.56	CC	CG	AA	TT	AG
239	1	Normal	64.1	42.2	0.58	3.77	2.31	1.28	CC	CG	AA	TT	AG
240	1	Normal	67.7	46.4	2.03	4.95	2.93	1.57	CC	CG	AA	TT	AG
241	1	Normal	69.3	45.2	1.68	6.09	4.6	1.04	CC	CC	AA	TT	AA
242	1	Normal	70	48.3	3.01	4.51	3.06	0.85	CC	GG	AA	TT	AA
245	1	Normal	79.6	34	4.54	3.04	1.3	0.5	CC	CG	AA	TT	AA
246	1	Normal	66.3	43	1.46	4.58	3.07	1.1	CC	CG	AA	TT	AA
247	1	Normal	62.4	38.8	2.31	3.14	1.9	0.66	CC	CG	AA	TT	AG
248	2	Normal	71.3	44	4.31	6.41	4.39	0.89	CC	CG	AA	GT	AA
249	2	Normal	65.9	40.4	1.33	5.2	3.46	1.41	CC	CG	AA	TT	AA
250	2	Normal	74.6	40.1	1.49	5.09	3.17	1.55	CT	GG	AG	TT	GG
251	2	Normal	67.5	39.9	0.55	5.73	3.57	1.89	CC	CC	AA	TT	GG
252	1	Normal	73.8	42	1.7	3.89	2.15	1.38	CC	CC	AA	TT	AA
253	1	Normal	77	46.4	5.21	4.14	1.91	0.98	CC	CC	AA	TT	AA
254	1	Normal	62.6	38.1	0.96	5.34	2.88	2.16	CT	CG	AA	TT	AG
255	2	Normal	67.8	42.7	0.96	5.26	2.99	2	CC	CG	AA	TT	AG
258	1	Normal	69.8	41.6	1.7	4.91	3.13	1.37	CT	CG	AG	TT	AG
259	2	Normal	65.6	39.9	2.45	4.87	3.31	1.16	CT	CG	AG	TT	AG
260	2	Normal	68	42.6	2.13	5.81	4.04	1.13	CC	CG	AA	TT	AG
261	2	Normal	66.9	43.9	1.33	6.08	3.34	2.4	CC	CC	AA	TT	AA
262	1	Normal	61.2	41.4	0.54	4.22	2.35	1.88	CT	CG	AG	TT	AG
263	1	Normal	65.4	43.6	2.87	4.55	2.84	1.07	CT	GG	AA	TT	GG
264	1	Normal	68.8	39.8	2.57	4.77	3.02	0.97	CC	CG	AA	TT	AG
265	2	Normal	72.5	47.5	1.32	6.99	5.26	1.3	CC	CC	AA	GT	AA
266	2	Normal	69.6	43.7	1.16	4.58	2.85	1.46	CT	GG	AG	TT	GG
267	1	Normal	72.4	43.1	2.04	5.16	3.55	1.08	CC	CG	AA	GT	AG
268	2	Normal	61.2	39.8	0.58	3.43	1.52	1.74	CC	GG	AA	TT	GG
